# Supplementary material for: Random Mutagenesis as a Promising Tool for Microalgal Strain Improvement towards Industrial Production
Source: Mar Drugs. 2022 Jun 30;20(7):440. doi: 10.3390/md20070440 (PMC9318807; doi:10.3390/md20070440)
Supplement: Supplementary file 1 [file marinedrugs-20-00440-s001.zip]

Archive with 1 entries (1 files):
- marinedrugs-1776857-supplementary.xlsx
