# Supplementary material for: Random Mutagenesis as a Promising Tool for Microalgal Strain Improvement towards Industrial Production
Source: Mar Drugs. 2022 Jun 30;20(7):440. doi: 10.3390/md20070440 (PMC9318807; doi:10.3390/md20070440)
Supplement: Supplementary file 1 [file marinedrugs-20-00440-s001.zip › marinedrugs-1776857-supplementary.xlsx]

## Sheet: Random mutagenesis
	Marine Drugs, Review
	Random mutagenesis as a promising tool for microalgal strain improvement towards industrial production
	Trovão et al., 2022
	Table S1 - Extended version of Table 1: examples of random mutagenesis reports, where the respective mutagenesis method used, target, species, screening strategy and obtained improvement is referred. (n.a. - not applicable)
				short
	Mutagenic agent	Method	Target	Species	Screening	Improvement	Reference	DOI	Year	Journal
	137Se- γ-ray irradiation	Physical	Growth and lipids	Chlorella sp.	3% salinity; 15% CO2/air;	Increment of 25% on biomass and 55% on lipid yields;	Chen et al. 2016	10.1016/j.biortech.2015.12.032	2016	Bioresource Technology
	Atmospheric and room temperature plasma (ARTP) irradiation	Physical	Lipid content	Desmodesmus sp.	Growth rate and lipid fluorescence;	Increased lipid and biomass production by over 100% and 15% compared to wild type, respectively;	Li et al. 2021	10.1016/j.renene.2021.03.048	2021	Renewable Energy
	EMS	Chemical	Chlorophyll deficiency, oxidative stress resistance	Chlorella vulgaris	Colour; Red Bengal 12 µM;	50% chlorophyll reduction; 68% higher biomass yield;	Dall´Osto et al 2019	10.1186/s13068-019-1566-9	2019	Biotechnology for Biofuels and Bioproducts
	EMS	Chemical	Carotenoid content	Phaeodactylum tricornutum	Diphenylamine 40 µM; size; colour; Chlorophyll a and Nile red fluorescence;	69.3% more fucoxanthin;	Yi et al. 2018	10.3390/md16080272.	2018	Marine Drugs
	EMS	Chemical	Lipid content	Chlorella sp.	Quizalofop;	Biomass and lipid productivity increased up to 111% and 59% as compared to wild type, respectively;	Tanadul et al. 2018	10.1007/s00449-018-1896-1	2018	Bioprocess and Biosystems Engineering volume
	EMS	Chemical	Carotenoid and fatty acid content	Tetraselmis striata	FACS; Norflurazon	Carotenoid and EPA contents;	Schüler et al. 2021	10.1016/j.biortech.2021.125385	2021	Bioresource Technology
	EMS	Chemical	Carotenoid content	Chlorella vulgaris	Norflurazon	Carotenoid content and oxidative stress tolerance;	Guardini et al. 2021	10.3390/plants10050911	2021	Plants
	EMS	Chemical	CH4 and CO2 tolerance	Chlorella sp.	Biogas atmosphere; size;	CO2 elimination and biogas upgrading;	Kao et al. 2012	10.1016/j.apenergy.2011.12.082	2012	Applied Energy
	EMS	Chemical	Carotenoid	Chlamydomonas reinhardtii	Starvation	Faster growth and pigment change;	Loppes R. 1969	10.1007/BF00272799	1969	Molecular Genetics and Genomics
	EMS	Chemical	Lipid content	Chlorella vulgaris	n.a.	Increased lipid content and productivity;	Nayak et al. 2022	10.1016/j.fuel.2022.123410	2022	Fuel
	EMS	Chemical	Growth	Chlamydomonas reinhardtii	Amonium	Inhibition;	Loppes R. 1970	10.1007/BF00267011	1970	Molecular Genetics and Genomics
	EMS	Chemical	Lipid content	Tetraselmis sp.	Speed of colony formation;	Lipid productivity;	Kumar et al. 2018	10.1016/j.biteb.2018.04.001	2018	Bioresource Technology Reports
	EMS	Chemical	Chlorophyll deficiency	Chlorella saccharophila	Colour;	Reduction by 21% in chlorophyll fluorescence, 37% in PSII, 15% PSI antenna size and 27% increase in biomass productivity;	Patil et al. 2020	10.1007/s10811-020-02081-9	2020	Journal of Applied Phycology
	EMS	Chemical	Chlorophyll deficiency	Chlorella vulgaris	Colour;	Reduction by 57% in chlorophyll a, 76% in chlorophyll b and 45% increase in biomass productivity;	Shin et al. 2016	10.1007/s10811-016-0874-8	2016	Journal of Applied Phycology
	EMS	Chemical	New technique	Chlorella vulgaris	Antibiotics and sugar	Reproductibility;	Guha-Mukherjee, S., & Keller, E. C. (1973)	10.1016/0027-5107(73)90231-5	1973	Mutation Research/Fundamental and Molecular Mechanisms of Mutagenesis
	EMS	Chemical	Fatty acids	Nannochloropsis (Microchloropsis) salina	FACS using BODIPY 505/515 staining;	Total FAME increase of up to 76% that of the wild type;	Beacham et al. 2015	10.1016/j.btre.2015.05.007	2015	Biotechnology Reports
	EMS	Chemical	Chlorophyll deficiency	Chlorella vulgaris	Colour and Norflurazon;	Up to 99% decreased chlorophyll and 60% increased protein content;	Schüler et al. 2020	10.3389/fbioe.2020.00469	2020	Frontoiers in Bioengineering and Biotechnology
	EMS	Chemical	Lipid content	Chlamydomonas reinhardtii	Nile red fluorescence;	1.4-fold increased FAME content compared to wild type under nitrogen depleted condition;	Lee et al. 2014	10.1007/s11814-014-0007-5	2014	Korean Journal of Chemical Engineering volume
	EMS		Lipid content	Desmodesmus sp.	Nile red fluorescence;	Increase in biomass and lipid productivity;	Zhang et al. 2016	10.1016/j.biortech.2016.01.120	2016	Bioresource Technology
	EMS	Chemical	Carotenoid content	Chlorella vulgaris	Fluorescence imaging screening	Violaxanthin accumulation; 1.3-fold higher growth rate;	Kim et al. 2020	10.1016/j.algal.2020.101790	2020	Algal Research
	EMS 0.1, 0.5, 1 and 1.2 M, 1h	Chemical	Lipid content	Nannochloropsis sp.	FACS;	4-fold increase in TFA;	Doan et al. 2012	10.1016/j.algal.2012.03.001	2012	Algal Research
	EMS 0.4 M, 60 min	Chemical	Carotenoid content	Coelastrum sp.	Glufosinate 25 μM and size	2-fold higher astaxanthin content;	Tharek et al. 2021	10.1016/j.btre.2021.e00673	2021	Biotechnology Reports
	EMS 1 mol/L and 0.02 mol/L NTG, 1h	Chemical	Lipid content	Nannochloropsis oceanica	BODIPY 505/515 staining;	Lipid content;	Wang et al. 2016	10.1016/j.algal.2016.07.021	2016	Algal Research
	EMS 1%, 90 min	Chemical	Carotenoid content	Haematococcus pluvialis	Diphenylamine 25 µM	30% more astaxanthin;	Gomez et al. 2013	10.1093/aobpla/plt026	2013	AOB Plants
	EMS 1.75 and 2%	Chemical	Thermotolerance	Chlorella (Auxenochlorella) pyrenoidosa	Increasing temperatures; Sulfo-Phospho-Vanillin Assay;	Tolerance to 47 °C; Lipid and biomass yields;	Sachdeva et al. 2016	10.1016/j.biortech.2016.09.049	2016	Bioresource Technology
	EMS 100 mM , 1h	Chemical	Fatty acids	Nannochloropsis oculata	Cerulenin and erythromycin;	EPA content;	Chaturvedi and Fujita 2006	10.1111/j.1440-1835.2006.00428.x	2006	Phycological Research
	EMS 100 mM, 1h	Chemical	Thermotolerance	Chlorella sp.	Incubation at 40 °C; size;	Increment of 1.8-fold at 25 °C and 6.7-fold at 40 °C on growth rate;	Ong et al. 2010	10.1016/j.biortech.2009.10.007	2010
	EMS 100 mM, followed by 2nd RM using UV 254 nm, 20 min	Chemical	Carotenoid content	Haematococcus pluvialis	Nicotine 200 µM;	2.5% more astaxanthin;	Chen et al. 2003	10.1023/A:1022877703008	2003	Biotechnology Letters
	EMS 200 mM, 2h	Chemical	Carotenoid content	Dunaliella salina	Colour	Accumulation of zeaxanthin;	Jin et al. 2003	10.1002/bit.10459	2003	Biotechnology and Bioengineering
	EMS 200mM, 2h	Chemical	Carotenoid content	Dunaliella tertiolecta	Colour	10-15% more zeaxanthin;	Kim et al. 2017	10.3390/md15060189	2017	Marine Drugs
	EMS 4%, 1h	Chemical	Cell wall deficient	Haematococcus pluvialis	Ricinus communis agglutinin I (RCA120)-fluorescein staining and FACS	43.9% reduction of cell wall sugars; Improvement of 21% on DCW, 13% on astaxanthin and 16% on extra extraction efficiency;	Lin et al. 2020	10.1016/j.algal.2020.102011	2020	Algal Research
	EMS 70 mM, 1h	Chemical	Chlorophyll deficiency	Nannochloropsis gaditana	In vivo fluorescence imaging;	Photosynthetic activity and biomass productivity;	Perin et al. 2015	10.1186/s13068-015-0337-5	2015	Biotechnology for Biofuels and Bioproducts
	EMS, 2h	Chemical	Lipid content	Nannochloropsis gaditana	Colour; reduced 680/730 absorption; Nile red fluorescence;	Lipid productivity;	Cecchin et al. 2020	10.1186/s13068-020-01718-8	2020	Biotechnology for Biofuels and Bioproducts
	EMS, UV	Hybrid	Growth	Scenedesmus quadricaua, Chlorella vulgaris, Chlamydomonas reinhardi	Minimal media	Better growth on minimal media as compared to wild type;	Nečas, J. 1968	10.1007/BF02921286	1968	Biologia Plantarum
	EMS, UV	Hybrid	Chlorophyll deficiency	Cyclotella sp.	Colour; chlorophyll fluorescence;	Reduced chlorophyll;	Huesemann et al. 2009	10.1007/s12010-008-8298-9	2009	Applied Biochemistry and Biotechnology
	Gamma-ray	Physical	Lipid content	Chlorella sp.	Nile red fluorescence	Increased lipid content and productivity;	Senthamilselvi & Kalaiselvi, 2022	10.1007/s13399-022-02400-9	2022	Biomass Conversion and Biorefinery
	Gamma-ray irradiation	Physical	Carotenoid content	Nannochloropsis oceanica	Colour;	Violaxanthin productivity;	Park et al. 2021	10.1186/s12934-021-01535-0	2021	Microbial Cell Factories
	Heavy-ion irradiation	Physical	Carotenoid content	Phaeodactylum tricornutum	FACS (chlorophyll autofluorescence);	25% higher fucoxanthin content;	Fan et al. 2021	10.3390/md19040228	2021	Marine Drugs
	Heavy-ion irradiation	Physical	Lipid content	Nannochloropsis oceanica	n.a.	Growth rate; TAG content;	Ma et al. 2013	10.1016/j.biortech.2013.03.020	2013	Bioresource Technology
	Laser induced	Physical	Lipid content	Chlorella vulgaris (heterotrophic)	n.a.	Biomass and lipid productivity;	Xing et al 2021	10.3390/agronomy11050961	2021	Agronomy
	MMS, EMS and MES	Chemical	Manifestation of mutation	Chlamydomonas reinhardtii (arginine-requiring strain arg-I-)	Selective medium supplemented with arginine	Reversion of arg-I-;	Loppes R. 1969	10.1016/0027-5107(69)90046-3	1969	Mutation Research
	MNNG	Chemical	Thermotolerance	Chlorella sp.	Incubation at 40°C;	Thermotolerance; Increased biomass, reducing sugars, photosynthetic O2 evolution rate, photosystem II activity and chlorophyll;	Lee et al. 2017	10.1186/s13068-017-0905-y	2017	Biotechnology for Biofuels and Bioproducts
	MNNG	Chemical	Fatty acids	Parietochloris incisa	Decreased performance;	Almost no production of arachidonic acid and increase of dihomo-γ-linolenic acid (DGLA, 12.3% DW);	Iskandarov et al. 2011	10.1007/s00253-010-3005-5	2011	Applied Microbiology and Biotechnology
	MNNG 0.1 mg/mL, 1h	Chemical	Carotenoid content	Chlorella sorokiniana	Nicotine 400 μM;	2-fold higher carotenoid and lutein content;	Cordero et al. 2011	10.3390/md9091607	2011	Marine Drugs
	MNNG 0.1 mg/mL, 1h	Chemical	Carotenoid content	Chlorella sorokiniana	Nicotine 400 μM;	Lutein productivity and content;	Chen et al. 2017	10.1016/j.jtice.2017.04.022	2017	Journal of the Taiwan Institute of Chemical Engineers
	MNNG 0.5–10 mg/mL, 1h	Chemical	Carotenoid content	Chlorella zofingiensis (heterotrophic)	Diphenylamine 30 µM; Dim light; Colour;	Zeaxanthin, β-carotene and lutein accumulation;	Huang et al. 2018	10.1021/acs.jafc.7b05400	2018	Journal of Agricultural and Food Chemistry
	MNNG 50 μg/mL, 30 min	Chemical	Cell wall deficient	Haematococcus pluvialis	Ampicillin 20 mg/mL;	Cell wall deficient;	Wang et al. 2005	10.1002/pmic.200400092	2005	Proteomics and Systems Biology
	MNU 5 mM, 1-1.5h	Chemical	Fatty acids	Nannochloropsis oculata	Quizalofop 75 μM;	EPA content;	Chaturvedi et al. 2004	10.1023/B:JAPH.0000044826.70360.8e	2004	Journal of Applied Phycology
	NTG	Chemical	Thermotolerance	Chlorella vulgaris	Incubation at 40 °C; 15% CO2/air;	Tolerance to 40 °C and simulated flue gas;	Chou et al. 2019	10.1186/s13068-019-1590-9	2019	Biotechnology for Biofuels and Bioproducts
	NTG 0.1 mM, 1h	Chemical	Carotenoid content	Haematococcus pluvialis	Glufosinate 200 µM	3.8% more astaxanthin;	Sandesh Kamath et al. 2008	10.1016/j.biortech.2008.04.013	2008	Bioresource Technology
	NTG 5 μg mL−1 for 60 min	Chemical	Alkalitolerance	Chlorella sp.	pH 11.5; size;	CO2 utilization efficiency;	Kuo et al. 2017	10.1016/j.biortech.2017.07.096	2017	Bioresource Technology
	UV	Physical	Lipid content	Chlorella vulgaris	Lighter colour	1.3-fold increased lipid content;	Carino & Vital 2022	10.1007/s10668-021-02091-8	2022	Enviornment, Development and Sustainability
	UV	Physical	CO2 tolerance	Chlorella vulgaris	pH;	CO2 tolerance; Light conversion efficiency;	Qi et al. 2016	10.1016/j.enconman.2016.05.093	2016	Energy Conversion and Management
	UV	Physical	Chlorophyll deficiency	Chlamydomonas reinhardtii	DCMU, low fluorescent colonies	Truncated antenna size;	Olive et al. 1981	10.1016/0003-9861(81)90532-4	1981	Archives of Biochemistry and Biophysics
	UV 10 min at 5x 10-4 J/m2	Physical	Chlorophyll content, halotolerance	Chlorella vulgaris	Colour; Seawater;	3-fold higher chlorophyll content; halotolerance up to 1% NaCl;	Nakanishi and Deuchi 2014	10.1016/j.jbiosc.2013.10.024	2014	Journal of Bioscience and Bioengineering
	UV 250nm	Physical	Fatty acids	Phaeodactylum tricornutum	n.a.	44% higher EPA content;	Alonso et al. 1996	10.1111/j.0022-3646.1996.00339.x	1996	Journal of Phycology
	UV 250nm	Physical	Selectable marker	Phaeodactylum tricornutum	Norflurazon;	Mutations in PDS;	Taparia et al. 2019	10.1038/s41598-019-44710-5	2019	Scientific Reports
	UV 254 nm	Physical	Starchless mutants	Scenedesmus (Acutodesmus) obliquus	n.a.	41% increment in TFA;	De Jaeger et al. 2014	10.1186/1754-6834-7-69	2014	Biotechnology for Biofuels and Bioproducts
	UV 254 nm	Physical	Chlorophyll deficiency	Chlorella sorokiniana	Chlorophyll fluorescence;	Chlorophyll reduction by 50%; 30% higher biomass yield;	Cazzaniga et al. 2014	10.1186/s13068-014-0157-z	2014	Biotechnology for Biofuels and Bioproducts
	UV 254 nm (0.5-10 min) + EMS 25 mM 1h	Hybrid	Lipid content	Chlorella vulgaris	Growth and Nile red	Lipid content and biomass that were respectively 67% and 35% higher than those of the wild type;	Sarayloo et al. 2018	10.1016/j.biortech.2017.11.105	2018	Bioresource Technology
	UV 254 nm (0.5-10 min) or EMS 25 mM 1h	Hybrid	Lipid content	Chlorella vulgaris	Growth and Nile red	42-45% increase in lipid content;	Sarayloo et al. 2017	10.1016/j.algal.2017.11.009	2017	Algal Research
	UV 254nm, 40 min	Physical	Fatty acids	Pavlova lutheri	n.a.	EPA and DHA contents;	Meireles et al. 2003	10.1002/bit.10451	2003	Biotechnology and Bioengineering
	UV 354 nm	Physical	Fatty acids	Chlorella vulgaris, Desmodesmus armatus	FACS with BODIPY505/515;	Biomass and fatty acids productivities;	Smalley et al. 2020	10.1016/j.biombioe.2020.105755	2020	Biomass and Bioenergy
	UV 354 nm	Physical	Lipid content	Chlorella sp.	n.a.	Growth rate and lipid productivity;	Rachmayati et al. 2020	10.22146/jtbb.56862	2020	Journal of Tropical Biodiversity and Biotechnology
	UV 354 nm, 120 min	Physical	Lipid content	Nannochloropsis oculata (freshwater)	Quizalofop-p-ethyl 900 μM;	Improved growth and lipid content;	Moha Leon et al. 2019	10.1007/s10811-018-1568-1	2019	Journal of Applied Phycology
	UV and H2O2 treatment	Physical	Lipid content	Scenedesmus sp.	n.a.	3-fold higher lipid content;	Sivaramakrishnan et al. 2017	10.1016/j.biortech.2017.03.102	2017	Bioresource Technology
	UV followed by EMS	Physical	Carotenoid content	Haematococcus pluvialis	Diphenylamine 12 mg/L;	1.7-fold higher astaxanthin content;	Guan et al. 2016	10.1016/j.jbiotec.2016.08.009	2016	Journal of Biotechnology
	UV, 254 nm	Physical	Lipid content	Isochrysis galbana (T-ISO)	FACS with Nile red;	80% increase in neutral lipids productivity;	Bougaran et al. 2012	10.1002/bit.24560	2012	Biotechnology and Bioengineering
	UV, 254 nm	Physical	Lipid content, Temperature sensitive	Chlamydomonas reinhardtii	Incubation at 34 °C;	Neutral lipids content;	Yao et al. 2012	10.1016/j.plaphy.2012.09.007	2012	Plant Physiology and Biochemistry
	UV, 254 nm	Physical	Lipid content, Temperature sensitive	Chlorella vulgaris	Incubation at 29 °C;	Neutral lipids content;	Yao et al. 2012	10.1016/j.plaphy.2012.09.007	2012	Plant Physiology and Biochemistry
	UV, 30 min	Physical	Sterols and Squalene	Chlamydomonas reinhardtii	Terbinafine 0.1–1.0 mM;	50% increment of sterols and squalene; resistance to oxidative stress;	Potijun et al. 2021	10.3390/plants10081673	2021	Plants
	UV-A	Physical	Lipid content	Nannochloropsis oculata	n.a.	Lipid/chlorophyll ratios;	Srinivas and Ochs 2012	10.1111/j.1751-1097.2012.01091.x	2012	Photochemistry and Photobiology
	UV-C	Physical	Lipid content	Tetraselmis suecica	FACS with Nile red;	114-123% increase in neutral lipids content;	Lim et al 2015	10.1007/s12155-014-9553-2	2015	Bioenergy Research
	UVC 254nm, 10-15 min	Physical	Carotenoid and lipid content	Phaeodactylum tricornutum	Growth rate;	Fucoxanthin and neutral lipids accumulation;	Yi et al. 2015	10.3390/md13106138	2015	Marine Drugs

## Sheet: Adaptive Laboratory Evolution
	Marine Drugs, Review
	Random mutagenesis as a promising tool for microalgal strain improvement towards industrial production
	Trovão et al., 2022
	Table S2 - Extended version of Table 2: examples of adaptive laboratory evolution reports, where the respective method used, target, species, screening strategy and obtained improvement is referred.
	Method	Target	Species	Improvement	Reference	DOI	Year	Journal
	8 cycles with salt stress (0-40 g/L of NaCl)	Fatty acids content	Parachlorella sp.	Higher growth rate and fatty acids content;	Kim et al. 2021	﻿10.1007/s12257-020-0001-1	2021	Biotechnology and Bioprocess Engineering
	11 cycles, 5 days each, light induced oxidative stress supplied by LED	Carotenoid content	Phaeodactylum tricornutum	2-fold higher biomass production and fucoxanthin content;	Yi et al. 2015	10.3390/md13106138	2015	Marine Drugs
	2 rounds of direct evolution + FACS	Carotenoid and fatty acids content	Tisochrysis lutea	3.1-fold fucoxanthin and 1.6-fold DHA higher productivities;	Gao et al. 2021	﻿10.1016/j.biortech.2020.123894	2020	Bioresource Technology
	28 cycles, 3 days each	Growth rate, lipid content	Chlamydomonas reinhardtii	Higher growth rate and lipid content;	Yu et al. 2013	10.1016/j.biortech.2013.08.069	2013	Bioresource Technology
	31 cycles under 500 mg/L of phenol	Phenol wastewater removal	Chlorella sp.	100% phenol removal in 7 days; maximum biomass concentration increased 2-fold;	Wang et al. 2016	10.1016/j.biortech.2016.01.022	2016	Bioresource Technology
	31 cycles with 10-20% CO2	Tolerance to CO2 and CO2 fixation	Chlorella sp.	Higher tolerance and enhanced CO2 fixation;	Li et al. 2015	10.1016/j.biortech.2015.03.011	2015	Bioresource Technology
	35 cycles, 7days each, of hyposalinity treatment	Fatty acids	Phaeodactylum tricornutum	EPA content;	Wang et al. 2019	10.1016/j.biortech.2018.12.116	2019	Bioresource Technology
	46 cycles with flue gas	Tolerance to flue gas	Chlorella sp.	Growth under 10% CO2, 200 ppm NOx and 100 ppm SOx;	Cheng et al. 2019	10.1016/j.scitotenv.2018.10.070	2019	Science of the Total Environment
	6 months with greater amplitude between minimum and maximum temperature	PUFA content	Tisochrysis lutea	Total lipid content doubled;	Gachelin et al. 2021	﻿10.1007/s00253-020-11000-4	2021	Applied microbiology and biotechnology
	70 cycles, 24 h each, of serial transfer procedure with higher temperature (28-34 °C)	Thermotolerance, DHA production	Schizochytrium sp.	Increased growth rate, decreased temperature sensitivity, lipid and DHA concentration 4.31 and 4.33 times higher, respectively;	Hu et al. 2021	10.1016/j.algal.2021.102212	2021	Algal Research
	Cycles of 14 days, cells mantained for about 300 sexual and 2500 vegetative generations	Trophic mode	Chlamydomonas sp.	Impairment of autotrophic growth and obtention of a heterothropic culture;	Bell et al. 2013	﻿10.1111/j.1558-5646.2012.01782.x	2013	Evolution: International Journal of Organic Evolution
	Increasing concentration of inhibitors in the medium	Tolerance to biomass hydrolysate inhibitors	﻿ Rhodosporidium toruloides	Improved growth in the hydrolysate, reduction in lag phase, higher lipid and carotenoids contents;	Liu et al. 2021	10.1016/j.biortech.2021.125171	2021	Bioresource Technology
	Long-term continuos culture with increasing upper temperature of the culture	Thermotolerance	Picochlorum sp.	Increment of 1.5 °C in the maximum tolerable temperature;	Barten et al. 2022	﻿10.1002/biot.202100659	2022	Biotechnology Journal
	Streaking once every month onto fresh TAP agar plates for approximately 4 years (25 °C, continuous fluorescent light)	Growth rate	Chlamydomonas reinhardtii	Specific growth rate increased by 34%;	Shin et al. 2017	10.1186/s13068-017-1000-0	2017	Biotechnology for Biofuels

## Sheet: Genetic Engineering
	Marine Drugs, Review
	Random mutagenesis as a promising tool for microalgal strain improvement towards industrial production
	Trovão et al., 2022
	Table S3 - Extended version of Table 3: examples of genetic engineering reports, where the respective method used, target, species and obtained improvement is referred. (n.a. - not applicable)
	Method	Target	Species	Gene transformation	Improvement	Reference	DOI	Year	Journal
	Expression of NoDGAT2K enzyme	Lipid content	Nannochloropsis oceanica	Construction of vector in yeast and insertion by electroporation; Selection by fluorescence microscopy in the chloroplast	34.7-fold increment of EPA in TAG;	Xin et al 2019	10.1016/j.molp.2018.12.007	2019	Molecular Plant
	Heterologous co-expression of AtOLEO3 and ScDGA1	Lipid content	Phaeodactylum tricornutum	Gene origin: yeast diacylglycerol acyltransferase (ScDGA1) and plant oleosin Arabidopsis thaliana (AtOLEO3)	3.6-fold increment in TAG content;	Zulu et al. 2017	10.1186/s13068-017-0874-1	2017	Biotechnology for Biofuels
	Heterologous expression of AtWRI1 transcription factor	Lipid content	Nannochloropsis salina	Origin gene: Arabidopsis; transformation by particle bombardment and selected by FLAG tag	44.7% higher total lipid content;	Kang et al. 2017	10.1186/s13068-017-0919-5	2017	Biotechnology for Biofuels
	Heterologous expression of Δ5-elongase	Lipid content	Phaeodactylum tricornutum	Gene origin: Ostreococcus tauri	8-fold increase in DHA content;	Hamilton et al. 2014	10.1016/j.ymben.2013.12.003	2014	Metabolic Engineering
	Heterologous expression of DGAT genes	Lipid content	Tetrasselmis chuii	Gene origin: Boraginaceae family and Saccharomyces cerevisiae	Increment of TAG content from 40% to 115% of DW;	Úbeda-Mínguez et al. 2017	10.1007/s10811-017-1103-9	2017	Journal of Applied Phycology
	Heterologous overexpression of phytoene synthase (PSY)	Carotenoid content	Chlamydomonas reinhardtii	Gene origin from Chlorella zofingiensis	Violaxanthin and lutein content 2.0- and 2.2-fold higher, respectively;	Cordero et al. 2011	10.1007/s00253-011-3262-y	2011	Applied Microbiology and Biotechnology
	Heterologous overexpression of delta 6 fatty acid desaturase (FADS6)	Lipid content	Dunaliella salina	Gene origin Thalassiosira pseudonana; Plasmid insertion	25-fold higher % of EPA (554.3 ± 95.6 mg/L);	Shi et al. 2018	10.1186/s12934-018-0857-3	2018	Microbial Cell Factories
	Heterologous overexpression of mGFP	Lipid content	Chlorella vulgaris	Mutation by CRISPR-Cas9; Vector: Agrobacterium tumefaciens. Transformation by electroporation; Selected by inverted fluorescence microscopy (IFM)	46% (w/w) higher lipid acumulation;	Lin and Ng 2020	10.1016/j.enzmictec.2019.109458	2020	Enzyme and Microbial Technology
	Knock out of TF (ZnCys)	Lipid content	Nannochloropsis gaditana	Mutation by CRISPR-Cas9	2.0-fold increment in total lipids;	Ajjawi et al. 2017	10.1038/nbt.3865	2017	Nature Biotechnology
	Knockout of AGP	Lipid content	Tetraselmis sp.	Mutation by CRISPR-Cas9 RNP	2.74 to 3.14-fold higher fatty acid content; 2.3 to 2.7-fold higher lipid productivity;	Chang et al. 2020	10.1016/j.biortech.2020.122932	2020	Bioresource technology
	Knockout of NO06G03670	Lipid content	Nannochloropsis oceanica	Gene Knockout by CRISPR-Cas. Transformation by electroporation. Screening by FACS	Neutral lipid content 40% higher;	Südfeld et al. 2021	10.1016/j.ymben.2021.04.012	2021	Metabolic Engineering
	Overexpression of 1‑acyl‑sn‑glycerol‑3‑phosphate acyltransferase (AGPAT)	Lipid content	Phaeodactylum tricornutum	Transformation by electroporation;	1.8-fold increase of TAG and 1.5-fold increase of EPA and DHA;	Balamurugan et al. 2017	10.1186/s13068-017-0786-0	2017	Biotechnology for biofuels
	Overexpression of acetyl-CoA synthetase (ACS)	Lipid content	Chlamydomonas reinhardtii	Transformation with glass bead method	2.4-fold higher TAG content with nitrogen depleted media;	Rengel et al. 2018	10.1016/j.algal.2018.02.009	2018	Algal research
	Overexpression of glycerol-3-phosphate acyltransferase 2 (GPAT2)	Lipid content	Phaeodactylum tricornutum	Transformation by electroporation	2.9 fold increment in TAG content;	Wang et al 2020	10.1186/s13068-020-01799-5	2020	Biotechnology for Biofuels
	Overexpression of malic enzyme	Lipid content	Phaeodactylum tricornutum	Origin: endogenous optimized gene	2.5-fold increment in total lipids;	Xue et al. 2015	10.1016/j.ymben.2014.10.002	2015	Metabolic Engineering
	Overexpression of microsomal-like Δ12 desaturase (NoD12)	Lipid content	Nannochloropsis oceanica	Transformation by electroporation	Increase in ARA (arachidonic acid)-containing TAG, under nitrogen starvation;	Kaye et al. 2015	10.1016/j.algal.2015.05.003	2015	Algal research
	Overexpression of phytoene desaturase (PDS) gene	Carotenoid content	Haematococcus pluvialis	Biolistic transformation; Origin: endogenous optimized gene	67% increment on astaxanthin accumulation;	Galarza et al. 2018	10.1016/j.algal.2018.02.024	2018	Algal research
	Overexpression of phytoene desaturase (PDS) gene	Carotenoid content	Chlorella zofingiensis	Transformation by bombardment or electroporation; Selection of transformants with modified norflurazon.	Carotenoids and astaxanthin contents increased 32.1 and 54.1%, respectively;	Liu et al. 2014	10.1007/s00253-014-5593-y	2014	Applied Microbiology and Biotechnology
	Overexpression of phytoene synthase (PSY)	Carotenoid content	Phaeodactylum tricornutum	Gene origin: endogenous optimized gene	2.4-fold higher fucoxanthin content;	Eilers et al. 2016	10.1007/s10811-015-0583-8	2016	Journal of Applied Phycology
	Overexpression of RuBisCO activase	Growth productivity	Nannochloropsis oceanica	Transformation by electroporation	Growth rate and photosynthesis increased 32% and 28%, respectively, under 5% CO2;	Wei et al. 2017	10.1016/j.algal.2017.07.023	2017	Algal research
	Overexpression of the helix‐loop‐helix transcription factor (NsbHLH2)	Lipid content	Nannochloropsis salina	Transformed by particle bombardment	64 % higher FAME yield; 33% increase in EPA content;	Kang et al. 2019	10.1002/bit.26894	2019	Bioengineering
	Overexpression of type 2 diacylglycerol acyltransferase (DGAT)	Lipid content	Nannochloropsis oceanica	Transformation by electroporation	69% increment in neutral lipid content;	Li et al. 2016	10.1016/j.jbiotec.2016.05.005	2016	Journal of Biotechnology
	Overexpression of type 2 diacylglycerol acyltransferase (DGAT)	Lipid content	Phaeodactylum tricornutum	Transformation by electroporation	76% increase of EPA content;	Niu et al. 2013	10.3390/md11114558	2013	BMC biochemistry
	Overexpression of type-2 diacylglycerol acyl-CoA acyltransferase (DGTT4)	Lipid content	Chlamydomonas reinhardtii	Transformation by electroporation	2.5-fold higher TAG content with P depleted medium;	Iwai et al. 2014	10.1111/pbi.12210	2014	Plant Biotechnology Journal
	Transformation of bkt gene	Carotenoid content	Chlamydomonas reinhardtii	Origin gene: Haematococcus pluvialis	Ability to synthesize ketocarotenoids;	Leon et al. 2007	10.1016/j.jbiotec.2007.03.005	2007	Journal of Biotechnology

## Sheet: Abbreviations
	Marine Drugs, Review
	Random mutagenesis as a promising tool for microalgal strain improvement towards industrial production
	Trovão et al., 2022
	Abbreviations
	CRISPR-Cas9	Clustered Regularly Interspaced Short Palindromic Repeats Associated protein 9
	DHA	Docosahexaenoic acid
	DW	Dry weight
	EMS	Ethyl methanesulfonate
	EPA	Eicosapentaenoic acid
	FACS	Fluorescence-activated cell sorting
	FAME	Fatty Acid Methyl Esters
	PUFA	Polyunsaturated fatty acids
	TAG	Triacylglycerols
	TFA	Total Fatty Acid
	UV	Ultraviolet
